# Supplementary material for: Using Patient-Held Devices to Measure Variations in Resting Heart Rate and Step Count Prior to Presentation With an Acute Illness: International, Multicenter Flash Mob Feasibility Study
Source: JMIR Cardio. 2025 Dec 15;9:e76218. doi: 10.2196/76218 (PMC12705129; doi:10.2196/76218)
Supplement: Multimedia Appendix 1 [file cardio-v9-e76218-s001.xlsx]

## Sheet: Sheet1
Characteristics	All (n=209)	Admitted (n=75)	Discharged (n=126)
Device Type
Smartwatch	89 (43%)	26 (35%)	60 (48%)
Apple	47 (53%)	15 (57%)	31 (52%)
Samsung	10 (11%)	1 (4%)	9 (15%)
Huawei	2 (2%)	0 (0%)	2 (3%)
Fitbit	4 (5%)	1 (4%)	3 (5%)
Garmin	16 (18%)	5 (19%)	11 (18%)
Other	8 (9%)	2 (8%)	4 (7%)
Unknown	2 (2%)	2 (8%)	0 (0%)
Smartphone	120 (57%)	49 (43%)	66 (52%)
Apple	88 (73%)	38 (78%)	48 (73%)
Samsung	24 (20%)	9 (18%)	14 (21%)
Huawei	2 (2%)	0 (0%)	1 (2%)
Other	6 (5%)	2 (4%)	5 (5%)
Heart Rate Measured by Device
Yes	84 (40%)	27 (36%)	54 (43%)
No	125 (60%)	48 (64%)	72 (57%)
Step Count Measured by Device
Yes	207 (99%)	74 (99%)	125 (99%)
No	2 (1%)	1 (1%)	1 (1%)
