# Supplementary material for: Using Patient-Held Devices to Measure Variations in Resting Heart Rate and Step Count Prior to Presentation With an Acute Illness: International, Multicenter Flash Mob Feasibility Study
Source: JMIR Cardio. 2025 Dec 15;9:e76218. doi: 10.2196/76218 (PMC12705129; doi:10.2196/76218)
Supplement: Multimedia Appendix 2 [file cardio-v9-e76218-s002.xlsx]

## Sheet: Sheet1
Mean Heart Rate	Mean	Standard Deviation	Minimum	Maximum
30 Days	70	±14	40	137
7 Days	73	±21	41	187
1 Day	72	±16	47	113
0 Days	76	±17	43	172
at ED	83	±18	44	177
