# Supplementary material for: Using Patient-Held Devices to Measure Variations in Resting Heart Rate and Step Count Prior to Presentation With an Acute Illness: International, Multicenter Flash Mob Feasibility Study
Source: JMIR Cardio. 2025 Dec 15;9:e76218. doi: 10.2196/76218 (PMC12705129; doi:10.2196/76218)
Supplement: Multimedia Appendix 3 [file cardio-v9-e76218-s003.xlsx]

## Sheet: Sheet1
Days Before Hospital Visit	Mean	Minimum	Maximum	Std. Deviation
30	5838	65	26266	±4721
7	5878	10	22991	±4819
6	5831	34	26071	±5033
5	6014	9	20352	±4599
4	5779	28	20913	±4554
3	4535	14	16254	±3885
2	5279	9	28345	±4486
1	4593	43	21745	±4316
